# Supplementary material for: Genotyping of Salmon Gill Poxvirus Reveals One Main Predominant Lineage in Europe, Featuring Fjord- and Fish Farm-Specific Sub-Lineages
Source: Front Microbiol. 2020 May 29;11:1071. doi: 10.3389/fmicb.2020.01071 (PMC7272583; doi:10.3389/fmicb.2020.01071)
Supplement: Supplementary file 5 [file Table_1.XLSX]

## Sheet: Table S1
Table S1: Metadata and MLVA profiles for all 180 SGPV positive gill samples from Atlantic salmon successfully MLVA typed in the present study. The secondary MLVA profiles identified from 47 of the samples are indicated (on separate rows) by double asterisks. Samples subjected to high-throughput sequencing are in bold italic. The 130 samples excluded due to lacking PCR amplicons and/or ambiguous M…
Sample identifier	Farm/river identifier	Environment	Physiological stage	country	county/fjord (Norwegian samples only)	year	MLVA profile (VNTR repeat counts)
							SGPV_227	SGPV_67	SGPV_9	SGPV_218	SGPV_143	SGPV_221	SGPV_177	SGPV_27
0317033699_G4	Farm_S2	freshwater	broodstock	Scotland		2019	5	4	8	4	7	9	3	4
0317033771_A5	Farm_S2	freshwater	broodstock	Scotland		2019	5	4	8	4	7	9	3	4
0317033835_A1	Farm_S2	freshwater	pre-smolt	Scotland		2019	5	4	8	4	7	9	3	4
0317033859_H1	Farm_S2	freshwater	pre-smolt	Scotland		2019	5	4	8	4	7	9	3	4
1990s_Å153	Farm_N9	freshwater	pre-smolt	Norway	Nordland	1990s	5	4	6	4	7	8	2	3
1990s_Å153**	Farm_N9	freshwater	pre-smolt	Norway	Nordland	1990s	5	4	6	4	7	7	4	3
1990s_Å156	Farm_N9	freshwater	pre-smolt	Norway	Nordland	1990s	5	4	6	4	7	8	2	3
1990s_Å156**	Farm_N9	freshwater	pre-smolt	Norway	Nordland	1990s	5	4	6	4	7	7	3	3
1990s_Å162	Farm_N9	freshwater	pre-smolt	Norway	Nordland	1990s	5	4	6	4	7	8	2	3
1990s_Å162**	Farm_N9	freshwater	pre-smolt	Norway	Nordland	1990s	5	4	6	4	7	7	4	3
1990s_Å165	Farm_N9	freshwater	pre-smolt	Norway	Nordland	1990s	5	4	6	4	7	8	2	3
1995-05-372_2	Farm_N14	freshwater	pre-smolt	Norway	Møre & Romsdal	1995	6	4	8	4	7	8	3	4
1995-05-372_2**	Farm_N14	freshwater	pre-smolt	Norway	Møre & Romsdal	1995	4	4	7	4	7	8	3	4
1995-09-272_2	Farm_N14	freshwater	pre-smolt	Norway	Møre & Romsdal	1995	4	4	8	4	7	8	3	4
1995-09-272_2**	Farm_N14	freshwater	pre-smolt	Norway	Møre & Romsdal	1995	4	4	8	4	7	9	3	4
1997-09-588_1	Farm_N15	freshwater	pre-smolt	Norway	Vestland	1997	5	0	7	2	7	8	3	3
1997-09-588_1**	Farm_N15	freshwater	pre-smolt	Norway	Vestland	1997	6	0	8	2	7	8	2	3
1997-09-588_3	Farm_N15	freshwater	pre-smolt	Norway	Vestland	1997	5	0	7	2	7	8	3	3
2000-09-1076_5	Farm_N13	freshwater	pre-smolt	Norway	Nordland	2000	5	4	12	5	7	7	3	4
2000-09-1076_9	Farm_N13	freshwater	pre-smolt	Norway	Nordland	2000	5	4	12	5	7	7	3	4
2015-02-186_Vir1891	Farm_N16	freshwater	pre-smolt	Norway	Vestland	2015	3	2	14	2	9	8	3	3
2015-02-306_Vir3981	Farm_S3	seawater	post-smolt	Scotland		2015	5	5	10	2	7	8	3	4
2015-02-306_Vir3981**	Farm_S3	seawater	post-smolt	Scotland		2015	5	5	10	2	5	6	3	4
2015-02-346_Vir4460	Farm_S4	seawater	post-smolt	Scotland		2015	5	4	7	5	7	7	3	4
2015-04-12150_Vir1958	Farm_N12	freshwater	pre-smolt	Norway	Vestland	2015	5	4	7	2	7	6	3	4
2015-04-14653_Vir2509	Farm_N8	freshwater	pre-smolt	Norway	Møre & Romsdal	2015	3	4	8	4	7	7	6	4
2015-04-1874_Vir373	Farm_N21	freshwater	pre-smolt	Norway	Rogaland	2014	5	4	8	2	7	6	3	4
2015-04-20292_Vir3818	Farm_N1	freshwater	pre-smolt	Norway	Møre & Romsdal	2015	5	5	9	2	2.5	7	3	4
2015-04-20292_Vir3818**	Farm_N1	freshwater	pre-smolt	Norway	Møre & Romsdal	2015	5	5	7	2	10	7	3	4
2015-04-20487_Vir3772	Farm_N9	freshwater	pre-smolt	Norway	Nordland	2015	5	4	8	2	7	7	3	4
2015-04-5433_Vir822	Farm_N4	freshwater	pre-smolt	Norway	Møre & Romsdal	2015	3	3	14	2	3	8	3	3
2015-04-7402_Vir1074	Farm_N19	freshwater	pre-smolt	Norway	Trøndelag	2015	3	3	11	2	7	8	4	3
2015-50-204_Vir1484	Farm_N16	freshwater	pre-smolt	Norway	Vestland	2015	3	2	14	2	9	8	3	3
2015-50-213_Vir1540	Farm_N20	freshwater	pre-smolt	Norway	Vestland	2015	3	2	14	2	9	8	3	3
2015-50-639_Vir45	Farm_N3	freshwater	pre-smolt	Norway	Vestland	2015	3	3	14	2	9	8	3	3
2015-70-1169_F4	Farm_N13	freshwater	pre-smolt	Norway	Nordland	2015	5	2	6	2	6	7	3	3
2015-70-1169_F4**	Farm_N13	freshwater	pre-smolt	Norway	Nordland	2015	5	3	7	2	7	7	4	3
2015-70-1332_Vir3624	Farm_N24	seawater	post-smolt	Norway	Nordland	2015	5	6	9	3	2.5	8	3	4
2015-70-1754_Vir5598	Farm_N7	freshwater	pre-smolt	Norway	Troms & Finmark	2015	5	3	7	5	6	7	3	3
2015-70-437_Vir1090	Farm_N6	freshwater	pre-smolt	Norway	Troms & Finmark	2015	5	4	7	2	2.5	8	3	4
2015-70-437_Vir1090**	Farm_N6	freshwater	pre-smolt	Norway	Troms & Finmark	2015	5	4	7	2	2.5	8	2	4
2016-02-177_Vir2119	Farm_N25	seawater	post-smolt	Norway	Troms & Finmark	2016	5	4	6	2	2.5	8	3	4
NOR2016-A	Farm_N22	seawater	post-smolt	Norway	Agder	2016	6	4	8	5	8	7	3	4
2016-02-389_3978	Farm_N22	seawater	post-smolt	Norway	Agder	2016	6	4	8	5	8	7	3	4
2016-02-389_3979	Farm_N22	seawater	post-smolt	Norway	Agder	2016	6	4	8	5	8	7	3	4
2016-02-389_3980	Farm_N22	seawater	post-smolt	Norway	Agder	2016	6	4	8	5	8	7	3	4
2016-04-12518_1	Farm_N10	freshwater	pre-smolt	Norway	Møre & Romsdal	2016	5	4	7	2	2.5	7	3	4
2016-04-12518_1**	Farm_N10	freshwater	pre-smolt	Norway	Møre & Romsdal	2016	5	4	11	4	2	9	3	4
2016-04-16134_Vir3337	Farm_N23	seawater	post-smolt	Norway	Møre & Romsdal	2016	5	4	7	2	2.5	7	3	4
2016-04-16134_Vir3337**	Farm_N23	seawater	post-smolt	Norway	Møre & Romsdal	2016	5	4	7	4	2	9	3	4
2016-04-16314_Vir3433	Farm_N26	seawater	post-smolt	Norway	Møre & Romsdal	2016	5	4	9	2	7	6	3	4
2016-04-17310_Vir3808	Farm_N11	freshwater	pre-smolt	Norway	Møre & Romsdal	2016	3	2	8	2	2.5	9	5	4
2016-04-17311_Vir3718	Farm_N1	freshwater	pre-smolt	Norway	Møre & Romsdal	2016	5	5	9	2	2.5	7	3	4
2016-04-17311_Vir3718**	Farm_N1	freshwater	pre-smolt	Norway	Møre & Romsdal	2016	5	5	7	2	2.5	7	3	4
2016-04-20653_1	Farm_N2	freshwater	pre-smolt	Norway	Nordland	2016	5	3	8	2	3	7	3	3
2016-04-28777_1	Farm_N9	freshwater	pre-smolt	Norway	Nordland	2016	5	5	7	2	6	7	3	4
2016-04-29141_Vir4800	Farm_N23	seawater	post-smolt	Norway	Møre & Romsdal	2016	5	4	6	4	8	7	6	4
2016-04-31405_1	Farm_N12	freshwater	pre-smolt	Norway	Vestland	2016	5	4	7	4	2	8	3	4
2016-04-33132_Vir5151	Farm_N27	seawater	post-smolt	Norway	Møre & Romsdal	2016	5	4	7	4	8	9	4	4
2016-04-35545_1	Farm_N2	freshwater	pre-smolt	Norway	Nordland	2016	5	3	8	2	3	7	2	3
2016-04-35545_1**	Farm_N2	freshwater	pre-smolt	Norway	Nordland	2016	2	3	8	2	3	9	2	3
2016-04-3956_Vir402	Farm_N11	freshwater	pre-smolt	Norway	Møre & Romsdal	2016	5	4	9	2	7	6	3	4
2016-04-8956_Vir1534	Farm_N10	freshwater	pre-smolt	Norway	Møre & Romsdal	2016	5	4	7	4	2	9	3	4
2016-04-8956_Vir1534**	Farm_N10	freshwater	pre-smolt	Norway	Møre & Romsdal	2016	5	4	7	2	2.5	7	3	4
2016-60-930_Vir1476	Farm_N17	freshwater	pre-smolt	Norway	Trøndelag	2016	3	3	11	2	8	10	4	3
2016-70-1175_Vir4192	Farm_N5	freshwater	pre-smolt	Norway	Nordland	2016	5	4	9	2	2.5	9	3	4
2016-70-1175_Vir4192**	Farm_N5	freshwater	pre-smolt	Norway	Nordland	2016	5	4	7	2	2.5	8	3	4
2017-04-1286_1	Farm_N12	freshwater	pre-smolt	Norway	Vestland	2017	5	4	7	4	2.5	9	3	4
2017-04-14324_L1	Farm_N11	freshwater	pre-smolt	Norway	Møre & Romsdal	2017	5	2	9	2	2.5	6	3	4
2017-04-17498_L2	Farm_N10	freshwater	pre-smolt	Norway	Møre & Romsdal	2017	5	2	7	4	2.5	9	3	4
2017-04-17498_L2**	Farm_N10	freshwater	pre-smolt	Norway	Møre & Romsdal	2017	5	2	7	2	2	9	5	4
2017-04-21041_6	Farm_N2	freshwater	pre-smolt	Norway	Nordland	2017	5	3	8	2	3	7	2	3
2017-04-22130_13	Farm_S1	freshwater	pre-smolt	Scotland		2017	6	5	7	3	2.5	7	2	3
2017-04-22130_13**	Farm_S1	freshwater	pre-smolt	Scotland		2017	6	6	11	3	4.5	7	2	3
2017-04-22130_6	Farm_S1	freshwater	pre-smolt	Scotland		2017	6	5	7	3	2.5	7	2	3
2017-04-22130_6**	Farm_S1	freshwater	pre-smolt	Scotland		2017	6	5	8	3	4.5	7	2	3
SCOT2017	Farm_S1	freshwater	pre-smolt	Scotland		2017	6	5	7	3	2.5	7	2	3
2017-04-22130_8	Farm_S1	freshwater	pre-smolt	Scotland		2017	6	5	7	3	2.5	7	2	3
2017-04-22130_8**	Farm_S1	freshwater	pre-smolt	Scotland		2017	6	5	8	3	4.5	7	2	3
2017-04-2494_1	Farm_N1	freshwater	pre-smolt	Norway	Møre & Romsdal	2017	5	5	9	2	2.5	7	3	4
2017-04-7623_1	Farm_N1	freshwater	pre-smolt	Norway	Møre & Romsdal	2017	5	5	9	2	2.5	7	3	4
2017-04-87_Vir19	Farm_N3	freshwater	pre-smolt	Norway	Vestland	2016	3	3	14	2	10	8	3	3
2017-04-87_Vir19**	Farm_N3	freshwater	pre-smolt	Norway	Vestland	2016	3	3	14	2	9	8	3	3
2017-04-8797_L3	Farm_N12	freshwater	pre-smolt	Norway	Vestland	2017	5	4	7	4	2.5	9	3	4
2017-04-8797_L3**	Farm_N12	freshwater	pre-smolt	Norway	Vestland	2017	5	4	7	4	2	8	3	4
2017-04-9459_35	Farm_N2	freshwater	pre-smolt	Norway	Nordland	2017	5	3	8	2	3	7	3	3
2017-04-9459_52	Farm_N2	freshwater	pre-smolt	Norway	Nordland	2017	5	3	8	2	3	7	2	3
2018-04-13672_51	Farm_N2	freshwater	pre-smolt	Norway	Nordland	2018	5	3	8	2	3	7	2	3
2018-04-13672_67	Farm_N2	freshwater	pre-smolt	Norway	Nordland	2018	5	3	8	2	3	7	2	3
2018-04-13672_67**	Farm_N2	freshwater	pre-smolt	Norway	Nordland	2018	5	3	8	2	3	7	3	3
2018-04-8735_59	Farm_N1	freshwater	pre-smolt	Norway	Møre & Romsdal	2018	5	5	9	2	2.5	7	3	4
2018-04-999_L5	Farm_N3	freshwater	pre-smolt	Norway	Vestland	2018	3	3	14	2	9	8	3	3
2018-50-428_3	Farm_N28	seawater	post-smolt	Norway	Møre & Romsdal	2018	5	5	9	2	7	6	3	4
2018-70-1112_6	Farm_N7	freshwater	pre-smolt	Norway	Troms & Finmark	2018	5	3	7	6	6	7	2	3
2018-70-61_F5	Farm_N6	freshwater	pre-smolt	Norway	Troms & Finmark	2018	5	4	6	2	2.5	8	3	4
2018-70-830_7	Farm_N5	freshwater	pre-smolt	Norway	Nordland	2018	5	4	9	2	2.5	8	3	4
2018-70-918_5	Farm_N18	freshwater	pre-smolt	Norway	Nordland	2018	5	4	9	2	2.5	8	3	3
2019-04-16025_3	Farm_N2	freshwater	pre-smolt	Norway	Nordland	2019	5	3	8	2	3	7	2	3
2019-04-16025_4	Farm_N2	freshwater	pre-smolt	Norway	Nordland	2019	5	3	8	2	3	7	2	3
2019-04-16025_5	Farm_N2	freshwater	pre-smolt	Norway	Nordland	2019	5	3	8	2	3	7	2	3
2019-04-16025_6	Farm_N2	freshwater	pre-smolt	Norway	Nordland	2019	5	3	8	2	3	7	2	3
2019-04-16025_7	Farm_N2	freshwater	pre-smolt	Norway	Nordland	2019	5	3	8	2	3	7	2	3
2019-04-18251_1	Farm_N9	freshwater	pre-smolt	Norway	Nordland	2019	6	4	7	2	9	7	3	4
2019-04-18251_10	Farm_N9	freshwater	pre-smolt	Norway	Nordland	2019	6	4	7	2	9	7	3	4
2019-04-18251_2	Farm_N9	freshwater	pre-smolt	Norway	Nordland	2019	6	4	7	2	9	7	3	4
2019-04-18251_3	Farm_N9	freshwater	pre-smolt	Norway	Nordland	2019	6	4	7	2	9	7	3	4
2019-04-18251_4	Farm_N9	freshwater	pre-smolt	Norway	Nordland	2019	6	4	7	2	9	7	3	4
2019-04-18251_5	Farm_N9	freshwater	pre-smolt	Norway	Nordland	2019	6	4	7	2	9	7	3	4
2019-04-18251_6	Farm_N9	freshwater	pre-smolt	Norway	Nordland	2019	6	4	7	2	9	7	3	4
2019-04-18251_7	Farm_N9	freshwater	pre-smolt	Norway	Nordland	2019	6	4	7	2	9	7	3	4
2019-04-18251_8	Farm_N9	freshwater	pre-smolt	Norway	Nordland	2019	6	4	7	2	9	7	3	4
2019-04-18251_9	Farm_N9	freshwater	pre-smolt	Norway	Nordland	2019	6	4	7	2	9	7	3	4
2019-04-22734_1	Farm_N4	freshwater	pre-smolt	Norway	Møre & Romsdal	2019	5	3	13	2	3	8	3	3
2019-04-22734_2	Farm_N4	freshwater	pre-smolt	Norway	Møre & Romsdal	2019	5	3	13	2	3	8	3	3
2019-04-22734_3	Farm_N4	freshwater	pre-smolt	Norway	Møre & Romsdal	2019	5	3	13	2	3	8	3	3
2019-04-287_L118	Farm_N2	freshwater	pre-smolt	Norway	Nordland	2019	5	3	8	2	3	7	2	3
2019-04-287_L123	Farm_N2	freshwater	pre-smolt	Norway	Nordland	2019	5	3	8	2	3	7	2	3
2019-04-287_L135	Farm_N2	freshwater	pre-smolt	Norway	Nordland	2019	5	3	8	2	3	7	2	3
2019-04-287_L139	Farm_N2	freshwater	pre-smolt	Norway	Nordland	2019	5	3	8	2	3	7	2	3
2019-04-287_L144	Farm_N2	freshwater	pre-smolt	Norway	Nordland	2019	5	3	8	2	3	7	2	3
2019-04-287_L149	Farm_N2	freshwater	pre-smolt	Norway	Nordland	2019	5	3	8	2	3	7	2	3
2019-04-287_L152	Farm_N2	freshwater	pre-smolt	Norway	Nordland	2019	5	3	8	2	3	7	2	3
2019-04-287_L154	Farm_N2	freshwater	pre-smolt	Norway	Nordland	2019	5	3	8	2	3	7	2	3
2019-04-287_L174	Farm_N2	freshwater	pre-smolt	Norway	Nordland	2019	5	3	8	2	3	7	2	3
2019-04-287_L175	Farm_N2	freshwater	pre-smolt	Norway	Nordland	2019	5	3	8	2	3	7	2	3
2019-04-287_L177	Farm_N2	freshwater	pre-smolt	Norway	Nordland	2019	5	3	8	2	3	7	2	3
2019-04-287_L178	Farm_N2	freshwater	pre-smolt	Norway	Nordland	2019	5	3	8	2	3	7	2	3
2019-04-287_L191	Farm_N2	freshwater	pre-smolt	Norway	Nordland	2019	5	3	8	2	3	7	2	3
2019-04-287_L192	Farm_N2	freshwater	pre-smolt	Norway	Nordland	2019	5	3	8	2	3	7	2	3
2019-04-287_L204	Farm_N2	freshwater	pre-smolt	Norway	Nordland	2019	5	3	8	2	3	7	2	3
2019-04-287_L205	Farm_N2	freshwater	pre-smolt	Norway	Nordland	2019	5	3	8	2	3	7	2	3
2019-50-16_1	Farm_N8	freshwater	pre-smolt	Norway	Møre & Romsdal	2019	3	4	8	4	7	7	3	4
2019-50-16_2	Farm_N8	freshwater	pre-smolt	Norway	Møre & Romsdal	2019	3	4	8	4	7	7	3	4
2019-50-16_3	Farm_N8	freshwater	pre-smolt	Norway	Møre & Romsdal	2019	3	4	8	4	7	7	3	4
2019-50-16_4	Farm_N8	freshwater	pre-smolt	Norway	Møre & Romsdal	2019	3	4	8	4	7	7	3	4
2019-60-75_1	Farm_N4	freshwater	pre-smolt	Norway	Møre & Romsdal	2019	5	3	13	2	3	8	3	3
2019-60-75_2	Farm_N4	freshwater	pre-smolt	Norway	Møre & Romsdal	2019	5	3	13	2	3	8	3	3
2019-60-75_3	Farm_N4	freshwater	pre-smolt	Norway	Møre & Romsdal	2019	5	3	13	2	3	8	3	3
2019-60-75_4	Farm_N4	freshwater	pre-smolt	Norway	Møre & Romsdal	2019	5	3	13	2	3	8	3	3
FO/19/17	Farm_F1	freshwater	pre-smolt	Faroe Islands		2018	6	5	6	2	2.5	7	2	3
FO/19/17**	Farm_F1	freshwater	pre-smolt	Faroe Islands		2018	5	5	6	3	2.5	11	2	3
F217-19_9	Farm_F1	freshwater	pre-smolt	Faroe Islands		2018	6	5	6	2	2.5	7	2	3
F217-19_9**	Farm_F1	freshwater	pre-smolt	Faroe Islands		2018	5	5	6	3	2.5	11	2	3
FR10032090	Farm_N10	freshwater	pre-smolt	Norway	Møre & Romsdal	2016	5	2	8	4	2.5	9	3	4
FR10032090**	Farm_N10	freshwater	pre-smolt	Norway	Møre & Romsdal	2016	5	2	7	4	2.5	9	3	4
FR10041455	Farm_N1	freshwater	pre-smolt	Norway	Møre & Romsdal	2017	5	5	9	2	2.5	7	3	4
FR10041455**	Farm_N1	freshwater	pre-smolt	Norway	Møre & Romsdal	2017	5	5	7	2	10	7	3	4
FR10041457	Farm_N1	freshwater	pre-smolt	Norway	Møre & Romsdal	2017	5	5	9	2	2.5	7	3	4
FR10041457**	Farm_N1	freshwater	pre-smolt	Norway	Møre & Romsdal	2017	5	5	9	2	10	7	3	4
FR11504298	Farm_N11	freshwater	pre-smolt	Norway	Møre & Romsdal	2016	5	4	9	2	7	6	3	4
FR11504320	Farm_N11	freshwater	pre-smolt	Norway	Møre & Romsdal	2016	5	4	9	2	7	6	3	4
FR11504323	Farm_N11	freshwater	pre-smolt	Norway	Møre & Romsdal	2016	5	4	9	2	7	6	3	4
FR17652284	Farm_N10	freshwater	pre-smolt	Norway	Møre & Romsdal	2019	5	2	7	4	2.5	9	5	4
FR17652284**	Farm_N10	freshwater	pre-smolt	Norway	Møre & Romsdal	2019	5	2	7	4	2.5	11	5	4
FR17652285	Farm_N10	freshwater	pre-smolt	Norway	Møre & Romsdal	2019	5	2	7	4	2.5	9	5	4
FR17652285**	Farm_N10	freshwater	pre-smolt	Norway	Møre & Romsdal	2019	5	2	7	4	2.5	11	5	4
FR17809627	Farm_N1	freshwater	pre-smolt	Norway	Møre & Romsdal	2018	5	5	9	2	2.5	7	3	4
FR17809629	Farm_N1	freshwater	pre-smolt	Norway	Møre & Romsdal	2018	5	5	9	2	2.5	7	3	4
FR17809629**	Farm_N1	freshwater	pre-smolt	Norway	Møre & Romsdal	2018	5	5	10	2	2.5	7	3	4
FR19339476	Farm_I1	freshwater	pre-smolt	Iceland		2019	5	5	5	2	8	6	4	3
FR19339477	Farm_I1	freshwater	pre-smolt	Iceland		2019	5	5	5	2	8	6	4	3
FR19339478	Farm_I1	freshwater	pre-smolt	Iceland		2019	5	5	6	2	8	6	4	3
FR19339479	Farm_I1	freshwater	pre-smolt	Iceland		2019	5	5	5	2	8	6	4	3
FR19339480	Farm_I1	freshwater	pre-smolt	Iceland		2019	5	5	5	2	8	6	4	3
FR19339482	Farm_I1	freshwater	pre-smolt	Iceland		2019	5	5	5	2	8	6	4	3
FR19818769	Farm_N11	freshwater	pre-smolt	Norway	Møre & Romsdal	2018	5	2	8	2	2.5	9	5	4
FR19818769**	Farm_N11	freshwater	pre-smolt	Norway	Møre & Romsdal	2018	5	4	8	2	2.5	9	5	4
FR19818771	Farm_N11	freshwater	pre-smolt	Norway	Møre & Romsdal	2018	5	2	9	2	2.5	6	5	4
FR20042263	Farm_N4	freshwater	pre-smolt	Norway	Møre & Romsdal	2019	5	3	13	2	3	8	3	3
FR20042264	Farm_N4	freshwater	pre-smolt	Norway	Møre & Romsdal	2019	5	3	13	2	3	8	3	3
FR22443836	Farm_N29	seawater	broodstock	Norway	Møre & Romsdal	2019	4	3	12	2	3	8	4	3
OK-vf_Driva_348	River_Driva	freshwater	wild spawner	Norway	Tingvollfjord	2009	3	3	9	2	3	8	2	3
OK-vf_Driva_352	River_Driva	freshwater	wild spawner	Norway	Tingvollfjord	2009	3	3	9	2	3	8	2	3
OK-vf_Eira_361	River_Eira	freshwater	wild spawner	Norway	Eresfjord	2009	5	4	10	4	6	7	3	4
OK-vf_Eira_363	River_Eira	freshwater	wild spawner	Norway	Eresfjord	2009	6	3	8	2	2.5	8	4	3
OK-vf_Eira_365	River_Eira	freshwater	wild spawner	Norway	Eresfjord	2009	6	3	8	2	2.5	8	4	3
OK-vf_Etne_186	River_Etneelva	freshwater	wild spawner	Norway	Hardangerfjord	2015	6	4	6	2	2.5	8	2	3
OK-vf_Etne_186**	River_Etneelva	freshwater	wild spawner	Norway	Hardangerfjord	2015	5	3	12	3	2.5	8	2	4
OK-vf_Etne_187	River_Etneelva	freshwater	wild spawner	Norway	Hardangerfjord	2015	5	4	9	3	2.5	8	2	4
OK-vf_Etne_187**	River_Etneelva	freshwater	wild spawner	Norway	Hardangerfjord	2015	5	3	8	3	2.5	8	10	4
OK-vf_Etne_188	River_Etneelva	freshwater	wild spawner	Norway	Hardangerfjord	2015	6	4	6	2	2.5	8	2	3
OK-vf_Etne_188**	River_Etneelva	freshwater	wild spawner	Norway	Hardangerfjord	2015	5	4	7	3	2.5	8	2	3
OK-vf_Etne_191	River_Etneelva	freshwater	wild spawner	Norway	Hardangerfjord	2015	5	4	8	3	2.5	8	2	4
OK-vf_Etne_191**	River_Etneelva	freshwater	wild spawner	Norway	Hardangerfjord	2015	6	4	6	2	2.5	8	2	3
OK-vf_Fusta_376	River_Fusta	freshwater	wild spawner	Norway	Vefsnfjord	2009	6	3	9	2	2.5	8	3	4
OK-vf_Fusta_456	River_Fusta	freshwater	wild spawner	Norway	Vefsnfjord	2009	5	5	9	3	10	7	3	4
OK-vf_Fusta_461	River_Fusta	freshwater	wild spawner	Norway	Vefsnfjord	2009	6	3	9	2	2.5	8	3	4
OK-vf_Gaula_145	River_Gaula	freshwater	wild spawner	Norway	Trondheimsfjord	2015	4	3	8	2	3	8	3	3
OK-vf_Gaula_158	River_Gaula	freshwater	wild spawner	Norway	Trondheimsfjord	2015	4	3	8	2	3	8	3	3
OK-vf_Gaula_24	River_Gaula	freshwater	wild spawner	Norway	Trondheimsfjord	2015	4	3	8	2	3	8	3	3
OK-vf_Jondalselva_247	River_Jondalselva	freshwater	wild spawner	Norway	Hardangerfjord	2015	5	4	10	4	7	7	6	4
OK-vf_Jondalselva_247**	River_Jondalselva	freshwater	wild spawner	Norway	Hardangerfjord	2015	5	4	9	3	7	8	2	4
OK-vf_Jondalselva_258	River_Jondalselva	freshwater	wild spawner	Norway	Hardangerfjord	2015	5	4	9	3	2.5	8	2	4
OK-vf_Jondalselva_288	River_Jondalselva	freshwater	wild spawner	Norway	Hardangerfjord	2015	5	4	9	3	2.5	8	2	4
OK-vf_Jondalselva_288**	River_Jondalselva	freshwater	wild spawner	Norway	Hardangerfjord	2015	5	4	8	3	7	8	2	4
OK-vf_Lærdal_410	River_Lærdalselva	freshwater	wild spawner	Norway	Sognefjord	2009	3	3	12	2	2.5	7	6	3
OK-vf_Lærdal_411	River_Lærdalselva	freshwater	wild spawner	Norway	Sognefjord	2009	3	3	12	2	2.5	7	6	3
OK-vf_Lærdal_412	River_Lærdalselva	freshwater	wild spawner	Norway	Sognefjord	2009	3	3	12	2	2.5	7	6	3
OK-vf_Lærdal_413	River_Lærdalselva	freshwater	wild spawner	Norway	Sognefjord	2009	3	3	12	2	2.5	7	6	3
OK-vf_Lærdal_414	River_Lærdalselva	freshwater	wild spawner	Norway	Sognefjord	2009	3	3	12	2	2.5	7	6	3
OK-vf_Nidelva_104	River_Nidelva	freshwater	wild spawner	Norway	Trondheimsfjord	2015	2	3	12	2	3	7	2	3
OK-vf_Nidelva_104**	River_Nidelva	freshwater	wild spawner	Norway	Trondheimsfjord	2015	3	3	9	2	2.5	8	3	3
OK-vf_Nidelva_172	River_Nidelva	freshwater	wild spawner	Norway	Trondheimsfjord	2015	3	1	9	2	3	8	3	3
OK-vf_Nidelva_172**	River_Nidelva	freshwater	wild spawner	Norway	Trondheimsfjord	2015	4	3	8	2	3	7	3	3
NOR2009-W	River_Nidelva	freshwater	wild spawner	Norway	Trondheimsfjord	2009	3	1	9	2	3	8	3	3
OK-vf_Nidelva_422	River_Nidelva	freshwater	wild spawner	Norway	Trondheimsfjord	2009	3	1	9	2	3	7	3	3
OK-vf_Nidelva_422**	River_Nidelva	freshwater	wild spawner	Norway	Trondheimsfjord	2009	4	3	10	2	3	8	3	3
OK-vf_Nidelva_425	River_Nidelva	freshwater	wild spawner	Norway	Trondheimsfjord	2009	3	1	9	2	3	8	3	3
OK-vf_Nidelva_425**	River_Nidelva	freshwater	wild spawner	Norway	Trondheimsfjord	2009	4	3	8	2	3	6	3	3
OK-vf_Nidelva_87	River_Nidelva	freshwater	wild spawner	Norway	Trondheimsfjord	2015	2	3	9	2	3	7	2	3
OK-vf_Nidelva_87**	River_Nidelva	freshwater	wild spawner	Norway	Trondheimsfjord	2015	3	3	12	2	2.5	7	3	3
OK-vf_Rana_18	River_Ranaelva	freshwater	wild spawner	Norway	Ranafjord	2015	5	4	9	2	2	7	3	4
OK-vf_Rana_18**	River_Ranaelva	freshwater	wild spawner	Norway	Ranafjord	2015	2	4	7	4	2.5	8	3	4
OK-vf_Rana_2	River_Ranaelva	freshwater	wild spawner	Norway	Ranafjord	2015	5	4	10	2	10	7	3	4
OK-vf_Skibotn_433	River_Skibotnelva	freshwater	wild spawner	Norway	Lyngenfjord	2009	5	5	7	2	7	7	3	4
OK-vf_Steinsdalselva_293	River_Steinsdalselva	freshwater	wild spawner	Norway	Hardangerfjord	2015	5	4	11	2	7	7	3	4
OK-vf_Steinsdalselva_293**	River_Steinsdalselva	freshwater	wild spawner	Norway	Hardangerfjord	2015	5	4	11	2	6	7	3	4
OK-vf_Stjørdal_23	River_Stjørdalselva	freshwater	wild spawner	Norway	Trondheimsfjord	2015	5	3	8	2	3	7	3	3
OK-vf_Stjørdal_23**	River_Stjørdalselva	freshwater	wild spawner	Norway	Trondheimsfjord	2015	4	3	9	2	3	8	2	3
OK-vf_Stjørdal_437	River_Stjørdalselva	freshwater	wild spawner	Norway	Trondheimsfjord	2009	4	3	8	2	3	8	4	3
OK-vf_Stjørdal_437**	River_Stjørdalselva	freshwater	wild spawner	Norway	Trondheimsfjord	2009	3	3	9	2	3	8	3	3
OK-vf_Stjørdal_482	River_Stjørdalselva	freshwater	wild spawner	Norway	Trondheimsfjord	2009	3	3	12	2	2	7	3	3
OK-vf_Surna_445	River_Surna	freshwater	wild spawner	Norway	Halsafjord	2009	3	3	12	2	3	7	3	3
OK-vf_Surna_446	River_Surna	freshwater	wild spawner	Norway	Halsafjord	2009	3	3	12	2	3	7	3	3
OK-vf_Surna_448	River_Surna	freshwater	wild spawner	Norway	Halsafjord	2009	3	3	12	2	3	7	3	3
OK-vf_Ådland_233	River_Ådlandselva	freshwater	wild spawner	Norway	Sognefjord	2015	6	3	10	4	9.5	7	2	3
OK-vf_Ådland_256	River_Ådlandselva	freshwater	wild spawner	Norway	Sognefjord	2015	5	4	9	3	2.5	8	2	4
