# Supplementary material for: Genotyping of Salmon Gill Poxvirus Reveals One Main Predominant Lineage in Europe, Featuring Fjord- and Fish Farm-Specific Sub-Lineages
Source: Front Microbiol. 2020 May 29;11:1071. doi: 10.3389/fmicb.2020.01071 (PMC7272583; doi:10.3389/fmicb.2020.01071)
Supplement: Supplementary file 8 [file Data_Sheet_1.XLSX]

## Sheet: Supplementary datasheet
Supplemental datasheet: Estimation of the statistical likelihood, in relation to dataset size, for VNTR matches occurring by chance between random SGPV MLVA profiles, with values relevant for the studied dataset in bold text (Panel 3). Graphing is based on the accumulated likelihood per miss/match combination when comparing two random profiles (Panel 2), which is in turn based on the observed all…
Panel 1: Allelic diversity (see Table 2)											Panel 3: Graphing likelihoods vs. dataset size
VNTR locus	SGPV_9	SGPV_27	SGPV_67	SGPV_143	SGPV_177	SGPV_218	SGPV_221	SGPV_227					No. VNTR matches
No. unique alleles observed	10	2	6	11	6	5	6	5					8/8	7/8	6/8	5/8	4/8	3/8	2/8	1/8	0/8
Likelihood of miss	0.1	0.5	0.166667	0.0909091	0.166667	0.2	0.166667	0.2			No. profiles in dataset minus one	1	8.41751e-07	3.61953e-05	0.000656566	0.00655051	0.0391995	0.143245	0.308628	0.350168	0.151515
Likelihood of match	0.9	0.5	0.833333	0.909091	0.833333	0.8	0.833333	0.8				1.4	1.17845e-06	5.0673e-05	0.000919071	0.00915868	0.0544456	0.194623	0.403519	0.453083	0.205486
												1.96	1.64983e-06	7.09415e-05	0.00128646	0.0127986	0.0753846	0.261417	0.514896	0.570375	0.275326
												2.744	2.30976e-06	9.93167e-05	0.00180058	0.0178721	0.103923	0.345727	0.63678	0.693574	0.362912
Panel 2: Possible miss/match combinations between two profiles												3.8416	3.23367e-06	0.000139041	0.00251991	0.0249312	0.142402	0.447843	0.757765	0.809078	0.46804
No. misses	0	1	2	3	4	5	6	7	8			5.37824	4.52713e-06	0.000194652	0.0035261	0.0347287	0.193513	0.564601	0.862617	0.901554	0.586733
No. matches	8	7	6	5	4	3	2	1	0			7.52954	6.33798e-06	0.000272502	0.00493305	0.0482801	0.259992	0.687794	0.937898	0.961053	0.709783
Accumulated likelihood per combination	8.41751e-07	3.61953e-05	0.000656566	0.00655051	0.0391995	0.143245	0.308628	0.350168	0.151515			10.5414	8.87315e-06	0.000381481	0.00689945	0.066933	0.343959	0.804017	0.979566	0.989367	0.823066
												14.7579	1.24224e-05	0.000534033	0.00964588	0.0924346	0.445753	0.897881	0.99569	0.998273	0.911501
Individual likelihood per variant per combinaton	8.41751e-07	3.367e-06	1.6835e-05	6.73401e-05	0.0003367	0.003367	0.016835	0.016835	0.151515			20.661	1.73913e-05	0.000747566	0.0134781	0.12697	0.562292	0.959003	0.999512	0.999864	0.966448
		4.20875e-06	1.3468e-05	8.41751e-05	0.000673401	0.0016835	0.003367	0.151515				28.9255	2.43477e-05	0.00104644	0.0188184	0.173123	0.685473	0.988575	0.999977	0.999996	0.99137
		3.367e-06	1.6835e-05	0.00016835	0.0003367	0.0003367	0.030303	0.030303				40.4957	3.40867e-05	0.0014647	0.0262462	0.233668	0.801975	0.99809	1	1	0.998711
		4.20875e-06	3.367e-05	8.41751e-05	6.73401e-05	0.0030303	0.0016835	0.0151515				56.6939	4.7721e-05	0.00204999	0.0365508	0.311056	0.896388	0.999844	1	1	0.99991
		8.41751e-06	1.6835e-05	1.6835e-05	0.000606061	0.003367	0.0151515	0.030303				79.3715	6.68088e-05	0.0028688	0.0507943	0.40645	0.958162	0.999995	1	1	0.999998
		4.20875e-06	3.367e-06	0.000151515	0.000841751	0.000673401	0.0030303	0.0378788				111.12	9.35311e-05	0.00401402	0.070382	0.518229	0.988246	1	1	1	1
		8.41751e-07	3.0303e-05	6.73401e-05	0.000420875	0.00606061	0.003367	0.030303				155.568	0.000130941	0.00561511	0.0971278	0.64027	0.998013	1	1	1	1
		7.57576e-06	1.6835e-05	0.00013468	8.41751e-05	0.0003367	0.030303	0.0378788				226	0.000190218	0.00814692	0.137942	0.773562	0.999881	1	1	1	1
			2.10438e-05	6.73401e-05	0.000757576	0.0030303	0.00606061					316.4	0.000266295	0.0113871	0.187635	0.874995	0.999997	1	1	1	1
			4.20875e-05	1.3468e-05	0.000841751	0.000606061	0.0030303					442.96	0.000372793	0.0159055	0.25243	0.945587	1	1	1	1	1
			2.10438e-05	0.000121212	0.00016835	0.00420875	0.00420875					620.144	0.000521871	0.0221966	0.334555	0.983018	1	1	1	1	1
			4.20875e-06	0.00016835	0.00151515	0.000841751	0.0378788					868.202	0.000730543	0.0309367	0.434598	0.996674	1	1	1	1	1
			3.78788e-05	8.41751e-05	8.41751e-05	0.00757576	0.00757576					1215.48	0.00102261	0.0430418	0.549909	0.999661	1	1	1	1	1
			1.6835e-05	1.6835e-05	0.000757576	0.000420875	0.00378788					1701.68	0.00143136	0.0597352	0.672945	0.999986	1	1	1	1	1
			3.367e-05	0.000151515	0.000151515	0.00378788	0.00757576					2382.35	0.00200333	0.0826179	0.790845	1	1	1	1	1	1
			1.6835e-05	0.00016835	0.000673401	0.000757576	0.003367					3335.28	0.00280354	0.113721	0.888145	1	1	1	1	1	1
			3.367e-06	3.367e-05	0.0003367	0.000841751	0.030303					4669.4	0.00392276	0.155502	0.953429	1	1	1	1	1	1
			3.0303e-05	0.00030303	6.73401e-05	0.00757576	0.00606061					6537.16	0.00548755	0.210708	0.986343	1	1	1	1	1	1
			4.20875e-05	1.6835e-05	0.000606061	0.00151515	0.0030303					9152.02	0.00767412	0.281986	0.997548	1	1	1	1	1	1
			2.10438e-05	0.000151515	0.000673401	0.000757576	0.00606061					12812.8	0.0107273	0.371093	0.999779	1	1	1	1	1	1
			4.20875e-06	3.0303e-05	0.00013468	0.003367	0.00757576					17938	0.0149859	0.477579	0.999992	1	1	1	1	1	1
			3.78788e-05	8.41751e-05	0.00121212	0.000673401	0.00420875					25113.1	0.0209171	0.59707	1	1	1	1	1	1	1
			4.20875e-05	0.00016835	6.73401e-05	0.00606061	0.0378788					35158.4	0.029161	0.719895	1	1	1	1	1	1	1
			8.41751e-06	8.41751e-05	0.000606061	0.0003367	0.00757576					49221.7	0.0405859	0.831636	1	1	1	1	1	1	1
			7.57576e-05	1.6835e-05	0.000121212	0.0030303	0.00378788					68910.4	0.0563552	0.917444	1	1	1	1	1	1	1
			4.20875e-06	0.000151515	0.000841751	0.000606061	0.00757576					96474.6	0.0779978	0.96956	1	1	1	1	1	1	1
			3.78788e-05	0.000210438	0.00016835	0.000673401	0.0094697					135064	0.107466	0.992469	1	1	1	1	1	1	1
			7.57576e-06	0.000105219	0.00151515	0.00606061	0.00757576					189090	0.147146	0.998934	1	1	1	1	1	1	1
				2.10438e-05	8.41751e-05	0.00121212						264726	0.199752	0.999931	1	1	1	1	1	1	1
				0.000189394	0.000757576	0.000606061						370617	0.267994	0.999999	1	1	1	1	1	1	1
				0.000210438	0.000151515	0.000841751						518864	0.35387	1	1	1	1	1	1	1	1
				4.20875e-05	0.00016835	0.00757576
				0.000378788	0.00151515	0.00151515
				2.10438e-05	0.00030303	0.000757576
				0.000189394	0.000151515	0.00151515
				3.78788e-05	0.000841751	0.00420875
				0.00016835	0.000420875	0.000841751
				8.41751e-05	8.41751e-05	0.00757576
				1.6835e-05	0.000757576	0.000420875
				0.000151515	0.000841751	0.00378788
				0.00016835	0.00016835	0.000757576
				3.367e-05	0.00151515	0.000841751
				0.00030303	8.41751e-05	0.00757576
				1.6835e-05	0.000757576	0.00151515
				0.000151515	0.000151515	0.000757576
				3.0303e-05	0.00105219	0.00105219
				0.000210438	0.000210438	0.0094697
				4.20875e-05	0.00189394	0.00189394
				0.000378788	0.000105219	0.00094697
				2.10438e-05	0.00094697	0.00189394
				0.000189394	0.000189394	0.000841751
				3.78788e-05	0.000210438	0.00757576
				4.20875e-05	0.00189394	0.00151515
				0.000378788	0.000378788	0.000757576
				7.57576e-05	0.000189394	0.00151515
				3.78788e-05	0.000841751	0.00189394
					0.00016835
					0.00151515
					8.41751e-05
					0.000757576
					0.000151515
					0.00016835
					0.00151515
					0.00030303
					0.000151515
					0.000210438
					0.00189394
					0.000378788
					0.000189394
					0.000378788
